# Supplementary material for: Association between mortality and replacement solution bicarbonate concentration in continuous renal replacement therapy: A propensity-matched cohort study
Source: PLoS One. 2017 Sep 28;12(9):e0185064. doi: 10.1371/journal.pone.0185064 (PMC5619733; doi:10.1371/journal.pone.0185064)
Supplement: S1 Table — (XLSX) [file pone.0185064.s001.xlsx]

## Sheet: deidentified dataset
high HCO3 solution group	Gender	Race Code	age	Ht (cm)	Weight (kg)	BMI of Revision dataset_Full cohort	charlson score	vasopressor	GCS	on MV	on NIV	sepsis AKI	BUN	Cr	Na	Cl	K	HCO3	iCa	phosphorus	pH	Hb	WBC	plt	TB	INR	ICU Type	30-day death	Apache 3	Hospital_Length_of_Stay	Hospital_Discharge_Status	SOFA_day1 of Revision dataset_Full cohort	SOFA_day2 of Revision dataset_Full cohort	SOFA_day3 of Revision dataset_Full cohort	SOFA_day4 of Revision dataset_Full cohort	SOFA_day5 of Revision dataset_Full cohort	SOFA_day6 of Revision dataset_Full cohort	SOFA_day7 of Revision dataset_Full cohort	Baseline serum Creatinine	Mean(Phosphorus) CRRT Day 1	Mean(Phosphorus) CRRT Day 2	Mean(Phosphorus) CRRT Day 3	Mean(Phosphorus) CRRT Day 4	Mean(Phosphorus) CRRT Day 5	Mean(Phosphorus) CRRT Day 6	Mean(Phosphorus) CRRT Day 7	Mean(Lactate) CRRT Day 1	Mean(Lactate) CRRT Day 2	Mean(Lactate) CRRT Day 3
0	1	C	53.5277	176	109.6	35.3822	0	0	3	1	0	0	69	4.5	159	111	3.9	20	4.33	7.9	7.26	13.2	5.6	83	8.7	2.5	SICU	1	203	12.96	D	22	18	17	17	14	22	19	0.723667		5.88333	4.3	2.8	3.5	3.65	4.5		14.7	10.78
0	1	C	67.8248	171	87	29.7527	2	0	7	1	0	1	59	2.4	132	98	3.5	27	5.01	3	7.48	10.3	8.9	53	6.9	1.4	MICU	0	131	17.05	A	17	9	3					0.9	3.5	3.1	3						2.5
0	1	U	68.7529	175	80	26.1224	3	0	14	0	0	0	50	3.1	127	95	5.3	22	4.3	5.6	7.31	9.5	9.4	105	0.9	1	SICU	1	124	0.81	D	11							0.76139
0	2	C	76.3587	157.5	58.3	23.5021	3	1	15	0	1	1	156	3.4	134	100	4.7	18	4.53	9.5	7.25	9.1	18.5	216	0.3	1	MICU	1	132	0.99	D	12							1.04822		4.7							1.7525
1	1	C	39.2964	170	93.9	32.4913	1	1	9	1	0	0	14	2.2	160	110	4.6	5	5.8	13	6.84	12.9	35.5	270	0.3	1.8	MICU	1	127	1.01	D	14	1						0.679659	5.9375							29.575
1	2	C	67.5948	170	91.4	31.6263	9	1	3	1	0	1	31	1.6	137	105	4.1	11	5.9	5.8	7.15	7.6	23.5	129	1	2.4	SICU	1	136	1.03	D	17							1.02259
1	1	C	68.7885	175	82.5	26.9388	8	1	3	1	0	1	71	2.7	143	114	5	15	4.29	10.9	6.94	8.8	9.1	78	0.4	1.4	MICU	1	146
0	1	C	22.1739	183	90	26.8745	0	1	3	1	0	1	35	3.9	136	107	7.2	10	4.6	29.3	7.05	15.5	21.8	69	1	3.5	SICU	1	142
1	2	C	87.8056	153	58.4	24.9477	5	1	14	0	1	0	28	1.9	138	111	4.5	8	4.29	4.8	7.16	10.6	14.6	55	3.1	1.7	MICU	1	151	1.33	D	17	13						1.07838	4.8	3.53333						4.6	4.65
0	2	U	73.8453	160	59.6	23.2812	3	1	9	1	0	1	44	1.6	141	116	4.3	12	4.05	4.4	7.09	8.8	14.3	64	3.9	1.8	MICU	1	125
0	2	C	77.5168	170	66	22.8374	6	1	12	0	1	0	92	2.8	140	99	4.2	20	4.81	8.2	7.34	12.2	11.3	277	1	1.3	MICU	1	107	1.7	D	9	12						1.05143	5.55	5.6
1	1	C	50.3901	168	88.5	31.3563	5	0	9	1	0	1	67	3.4	138	105	5.9	13	4.4	3.3	7.12	9	24.9	133	3.6	3.2	MICU	1	129	1.81	D	18	15						0.8	6.3							11.7
0	2	C	71.1157	161.5	69.5	26.6465	7	1	7	1	0	0	56	2.4	133	99	4.1	16	4.3	4.1	7.34	9.3	10.2	106	7.2	1.3	MICU	0	145	55.8	A	15	8	4					1.6
1	1	C	73.2731	198	110.1	28.0839	8	1	3	1	0	1	25	2.1	137	106	4	13	4.09	5.3	7.17	9.5	0.3	16	1.1	2.3	MICU	1	147	1.88	D	16	17						1.05	5.6
1	2	C	82.601	155.7	76.5	31.5562	2	0	15	0	0	1	69	4.1	134	111	6.1	12	4.5	6.9	7.2	9.8	229.6	38	0.5	1.4	MICU	1	111	1.94	D	7							1.6	5.5
0	2	U	50.412	172	75	25.3515	2	1	3	1	0	0	35	5.1	158	115	3.4	24	4.8	3.5	7.54	9.5	5	191	0.4	1.3	SICU	1	111	2.33	D	12	15	11					0.963493	3.5	4.46667	3.38						2.2	1.8
0	1	C	50.8364	184	67.7	19.9965	9	1	11	1	0	0	108	2.9	142	103	5.5	27	4.05	9.7	7.18	9.1	9.4	78	1.3	1.5	SICU	1	107	2.48	D	18	15	16					0.71612		6.35	4.4						2.45	2.9
0	2	C	74.8994	176	119.3	38.5137	0	1	7	1	0	1	40	3.3	131	101	5.9	16	3.93	6.5	7.24	12.1	14.4	94	0.2	1.2	MICU	1	124	2.52	D	16	13	11					1.04412	5.73333	4.6						3.9	3.9
1	1	C	76.9774	182.9	112	33.4804	1	1	3	1	0	1	49	2.3	134	101	4.9	16	4.2	5.9	7.25	9.4	3.1	42	7	1.6	MICU	1	155	2.58	D	17	8						0.779049	6
0	1	C	62.7077	170	120.7	41.7647	3	1	3	1	0	0	34	1.8	141	109	3.3	20	4.09	4.2	7.37	10.2	7.3	184	0.5	1.9	MICU	1	111	2.63	D	9	14	12					1.095	3.3	3.075	3.65						1
0	2	U	48.3285	170	120	41.5225	0	0	3	1	0	0	53	3.7	149	106	6.5	22	3.33	11.5	7.39	9.6	11.5	92	0.4	1.4	SICU	1	121	2.68	D	12	17	6					0.955275		6.6	4.55						3.5	3
0	1	U	32.7009	165	66.8	24.5363	3	1	7	1	0	0	88	4	140	103	3.7	20	4.73	5.6	7.36	7	0.2	14	34.9	3.1	MICU	1	113	2.81	D	14	14	22					0.654758		5.9							12
0	1	C	45.5907	177	83.4	26.6207	2	1	7	1	0	1	70	3	134	104	6.2	19	4.13	7.4	7.21	10.7	8.7	32	1.1	1.4	MICU	1	118	2.89	D	15	13	16					0.9	6.4	4.9							3.4
1	2	C	74.6092	168	85	30.1162	0	1	7	1	0	0	57	4.3	137	102	4.8	13	4.89	3.9	7.3	8	40.1	20	0.8	1.4	MICU	1	112	3.09	D	13	12	17	4				1.04329		7.8							10.05
0	1	C	79.4114	177.8	122	38.5919	8	0	15	0	1	0	65	4.6	135	99	5.4	22	4.41	5.9	7.3	12	10.4	110	1	1.3	SICU	1	115	3.17	D	10	13	12	3				1.675	5.2	5							3
0	1	C	69.4921	166.8	65.8	23.6501	3	0	7	1	0	0	50	2.6	146	113	4.8	20	4.29	6.9	7.22	10.1	4.6	87	0.3	1.2	MICU	1	147	3.26	D	11	19	3					1.9		3.63333						2.8	4.03333
0	1	C	65.462	194.7	100.7	26.5643	10	1	3	1	0	1	75	3.3	146	118	4.8	16	4.5	4.5	7.17	8.9	0.3	10	13.3	2.4	MICU	1	170	3.57	D	17	14	15	8				1	6.15	4.06667							4.5
1	1	C	43.3457	175.3	101.2	32.9319	0	1	3	1	0	1	76	4.3	144	107	5.6	22	4.73	7.9	7.1	11.4	12.3	59	0.7	1	MICU	1	79	3.81	D	4	12	14	15				0.693302	7.9	6.43333						2.6
0	1	C	65.7741	180	78.4	24.1975	11	1	10	1	0	1	103	3.7	140	110	4.5	14	4.77	5.7	7.27	8.7	12.1	163	0.7	1.6	SICU	1	123	3.93	D	7	10	15	14				0.754563	4.5	2.55	1.3					3.825	5.05	4.2
1	1	C	48.4079	165.1	104	38.1539	1	1	7	1	0	1	49	2.6	137	104	3.6	7	4.6	5.7	7.13	8.9	14.1	11	7.5	1.7	MICU	1	141	3.98	D	19	17	20	20				0.7	6.7	3.9	2.85	1.7						7.7
1	2	C	84.5284	159	56	22.151	0	0	7	1	0	0	56	3.2	156	104	4	17	4.41	6.6	7.37	9.1	10.8	84	3.9	2.3	SICU	1	154
0	1	C	49.9767	184	99.3	29.3301	7	1	13	0	0	1	9	2.9	135	101	3.9	25	4.81	2.3	7.37	9.6	18.8	103	4.7	1.8	MICU	1	86	4.15	D	14	11	19	1				8.75	2.3	2.55
1	1	O	55.217	178	73.9	23.3241	5	1	3	1	0	1	27	2.3	140	99	4.4	17	4.29	4.1	7.09	7.4	0.5	31	5.2	2	MICU	1	160	4.23	D	17	15	16	17	8			3.2
1	2	C	69.7577	148	88.4	40.3579	0	1	3	1	0	0	17	1.6	159	109	7.2	14	3.3	14.4	7.23	10.3	1.8	49	0.5	1.7	SICU	1	142
1	1	C	42.4586	165	80.5	29.5684	2	1	3	1	0	1	51	4.5	127	102	5.4	11	5.57	4.9	7.1	8.5	6.4	48	5.9	1.5	MICU	1	141	4.76	D	16	18	18	19	19			0.8		3.975	2.9	3.85	4			3.5	8.125	11.775
1	1	C	72.6461	173	65.9	22.0188	5	0	8	1	0	1	79	2.6	135	104	4.2	16	3.81	4.8	7.21	11.4	11.1	25	5.6	1.4	MICU	1	122	5	D	15	13	16	11	15			5.25	3.6	2.76667	2.53333	2.86667	3.2				2.8
0	2	U	50.9596	164	82.3	30.5993	2	1	3	1	0	0	66	3.2	144	114	4	27	5.7	8.5	7.34	9.6	10.2	77	10.2	1.5	SICU	1	155	5.02	D	12	17	20	20	19			0.965576			8.5	4.5	3	1.5			9.9	3.275
0	2	C	55.2936	160	115.9	45.2734	11	1	9	1	0	1	30	3.3	136	101	4.2	18	4.01	4.5	7.22	10.1	39.3	176	4.6	1.5	MICU	0	107	5.1	A	14	12	13	7	6	0		1.5		2.23333	2	2.16667	2.6
1	2	C	72.3614	162	181.5	69.1587	5	1	7	1	0	0	84	4.2	119	95	5.5	8	4.1	7.7	7.09	9.8	27.2	69	4.9	3.7	MICU	1	90	5.2	D	9	8	12	12	16	14		1.03682	8.6	8						13.95	13.8
0	1	C	74.987	174	92.3	30.4862	4	1	3	1	0	0	35	2	156	116	5.5	24	4.5	9.2	7.43	13.1	8.7	68	1.7	1.3	SICU	1	153	5.26	D	13	13	15	14	14			1.9			9.2	3.875	2.35				5.61667	2.23333
0	1	C	57.0185	182.9	83.6	24.9907	6	1	13	0	0	1	142	4.7	135	99	5	19	4.8	6.3	7.37	10	18	106	15.7	2	MICU	1	114	5.42	D	15	10	4					0.733005		3.65	2.4						2.4
1	2	C	58.1766	170	65.7	22.7336	4	0	7	1	0	1	90	5.1	148	116	2.8	21	4.4	6.6	6.99	6.1	30.1	309	0.3	1.3	MICU	1	151	5.47	D	12	8	8	9	9	0		0.991925	10.2	2.06667	1.8	1.65	2.5				1.5	1.9
0	1	C	68.501	176	96.1	31.024	6	1	14	0	0	0	83	4.9	123	85	3.9	21	3.89	5.1	7.51	8.2	12.7	197	1.8	1.7	MICU	1	108	5.52	D	10	8	13	13				2.1	3.1	3.76667	3.3	2.45	2.1			3.5
0	1	C	66.2533	180	123.4	38.0864	0	1	3	1	0	0	11	2.1	137	97	4.6	17	3.6	8.2	7.16	11.8	18.1	94	2.4	2.4	SICU	1	133	5.55	D	15	16	14	14	17	11		0.75568	9.83333	7.57778	4.825	2.73636	3.1375	4.3		23.05	12.9	11.3
0	1	C	76.7392	166	80.1	29.0681	11	1	11	1	0	1	41	2.6	136	112	5.8	7	4.25	7.2	7.15	10.6	3	36	1.1	2.9	MICU	1	151	5.74	D	15	13	10	14	12	8		0.9	5.76	3	2.35	2.1	2.8			6.1	3.8	2.4
0	2	C	84.3915	154	64.3	27.1125	5	1	10	1	0	1	104	2.6	131	104	4	14	5.93	4.2	7.26	8.9	18	203	8.6	1.6	MICU	1	105
0	1	C	69.5222	182	73.1	22.0686	6	0	15	0	0	0	79	7.3	138	116	3.9	7	5.05	6.1	7.15	11.2	8.8	304	2.9	1.2	MICU	0	75	6.02	A	8	3						1.4	3	3.15
1	2	U	61.9466	170	66.2	22.9066	3	0	15	0	0	0	200	4.9	145	105	4.9	8	4.61	8.8	7.29	11.6	17.8	124	46.5	5.9	MICU	1	88	6.05	A	6	11	12	8	4	3		1.00464	7.8	4.55	2.95	2.4	3
0	1	C	79.8248	177	101.4	32.3662	0	1	14	0	0	0	45	2.6	144	105	5.5	25	4.49	5.7	7.33	12.6	11.9	159	0.6	1.3	MICU	1	98	6.72	D	6	10						0.784818		5.6							6.5
0	2	C	72.8597	162	129.9	49.497	7	1	3	1	0	1	53	6.6	137	97	5	22	4.49	5	7.39	14.3	13.7	156	0.7	1.3	MICU	1	141	6.73	D	11	10	14	13	13	13	13	1.03828	4	2.93333	2.5	2.45	2.75
1	2	C	72.5092	156	74.5	30.6131	2	1	3	1	0	0	25	1.6	139	104	7.4	26	3.3	12.6	7.46	9.7	5.3	67	1.3	1.7	SICU	1	154	6.81	D	10	12	7					1.03726		4.3	12.25	7.9					8.8	11.0667
1	2	P	86.705	157	36.7	14.889	6	0	12	0	0	0	19	1.7	133	103	4.5	16	3.89	4.5	7.24	8.7	15	218	0.9	1.1	SICU	1	128	6.84	D	9	8	8	8	9			0.9		2.85	2.6	2.45					6.45	4
0	1	P	68.3504	143	52.7	25.7714	2	1	3	1	0	0	87	2.6	136	108	5.9	10	4.8	6.6	7.1	16.1	12.9	129	0.4	1.1	MICU	0	142	6.86	A	16	8	4					0.76048	4.21667	3.45						2.6	1.2
1	1	B	51.5017	158	67.9	27.1992	3	1	3	1	0	1	48	5.1	135	110	4.8	19	3.73	6.5	7.16	10	0.3	15	0.3	1.2	MICU	1	132	6.86	D	14	11	15	13	16	10		1.95	4.75	5.23333	3.26667	2.8					1.5
0	1	C	78.7296	188	98.6	27.8972	0	0	7	1	0	0	69	4.6	146	112	4.4	24	9.5	6.8	7.41	10.3	11.4	196	0.5	1.2	MICU	0	98	6.86	A	8	4	9	9	5	9	5	0.782619	4.3	3.27143	4	3.7	3.55	3.5
0	1	C	51.0226	170	101.2	35.0173	3	1	11	1	0	1	91	6.8	139	108	4.1	16	4.25	6.1	7.26	9.4	0.6	83	0.7	1.4	SICU	1	119	6.94	A	13	6	4	4				0.716657	5.2	3.05
0	2	C	75.6057	161	77	29.7056	0	1	9	1	0	0	33	2.4	142	106	3.6	23	3.97	4.3	7.43	9.6	12.4	121	2.6	1.5	SICU	1	133	7.01	D	19	17	16	11				1.04611		2.83333	2.23333
0	1	C	47.8631	181	79.7	24.3277	0	0	15	0	0	1	124	6.5	129	97	4.4	19	3.9	9.6	7.38	9.7	25.9	129	30.6	2.8	MICU	1	105	7.06	D	15	7	14	5				0.707416		5.56667	3.7
0	2	C	53.0623	170	133	46.0208	0	1	7	1	0	1	74	4.3	127	105	4.6	13	4.09	7.9	7.22	10.4	14.8	38	5.6	2.7	MICU	1	155	7.09	D	17	18	21	16	15	11	19	0.973555	7.55	5.03333	3.5	2.8	2.85	2.75	2.7		4.5
0	2	C	57.3388	169.1	74.7	26.1236	4	1	8	1	0	1	48	2	128	96	4.5	17	4.73	4.2	7.39	9.3	12.4	62	6.5	2.3	MICU	1	110	7.17	D	15	16	16	13	22	19		0.7		3.13333	3.3	4.2	3.55	5.26667		4.1	3.3	1.7
0	1	C	57.8398	170	108	37.3702	5	0	15	0	0	0	66	6.7	133	98	5.9	21	3.09	5.6	7.38	9.7	6.9	161	1	1.2	MICU	0	66	7.37	A	6	3	4					0.735136	3.7	2.65							1.2
0	2	C	69.6947	165	145.4	53.4068	0	1	10	1	0	1	29	2.8	140	113	5.3	16	4.25	4.7	7.18	8.6	8.1	255	0.3	1.1	SICU	1	72	7.38	D	5	9	11	13	10	11	11	1.02894	4.56667	3.46	2.93333					4.8	3.65	4.3
1	1	C	80.5777	172	93.4	31.5711	0	1	3	1	0	0	33	2.4	144	107	5.6	18	3.61	9.6	7.32	9.6	15.7	37	1	2.7	SICU	1	112	7.61	D	16	18						0.786314	8.7	7.3						8.3	8.2
0	1	C	91.7673	184	94.5	27.9123	3	1	11	1	0	1	50	4.2	125	102	4.6	15	3.3	3.9	7.32	9.5	12.4	289	3	1.1	MICU	1	117	7.66	D	10	11	8					2.1	6.05	4.35							10.7667
0	1	C	82.768	175.3	90.9	29.5801	4	0	10	1	0	0	46	2.1	142	110	4.9	21	4.49	6.2	7.32	10.7	18.5	129	0.3	1	MICU	1	105	7.67	D	10	10	9	9	10	10	8	1.3			5.8	3.9	3.46667	3.75	3.75		0.5
0	2	C	66.8665	162.6	104.4	39.4875	1	0	7	1	0	0	87	2.9	148	122	3.9	16	4.17	5.5	7.29	13.7	14.6	63	0.6	1.2	MICU	1	80	7.83	D	8	9	10	14	14	15	14	0.6	6.6	4.3	3.35	3	2.8	2.9	3.3		1.9
0	2	C	49.9274	176	99.9	32.2508	2	1	3	1	0	0	26	2.5	140	115	4.8	15	4.2	4.5	7.17	10.2	13.4	68	0.6	2.4	MICU	1	142	7.97	D	12	15	17	17	14	14	5	1.1		3.3	2.05	1.8	2.55	2.7
0	2	C	26.1821	163	69.1	26.0078	6	0	15	0	0	1	16	2	133	97	4.3	16	4.81	1.7	7.32	10	9.6	301	0.5	1.5	MICU	0	73	7.99	A	4	6	5	2	2	2	3	0.843481	3.26667	2.41667	5.55714	7.91111	2.775	2.5	2.5
0	1	C	76.0712	188	83.4	23.5967	0	1	7	1	0	0	76	2.6	141	113	4.1	17	4.81	5.3	7.34	14.3	3.3	40	19.5	1.7	MICU	1	102	8.06	D	12	13	9	17	18	18	19	0.777154		5.45							6.1
0	2	B	71.1814	168	78.3	27.7423	0	1	15	0	0	1	23	1.7	131	101	4.1	22	4.89	3.5	7.41	10.8	5.7	204	1.8	2.2	MICU	1	116	8.31	D	9	9	10	14	19	13	14	0.85		2.83333	3.23333	3.475	2.83333	3.875	4.13333	2.6	3.9
1	1	C	87.4442	167	103.6	37.1473	5	1	5	1	0	0	95	3.5	141	110	5.5	18	4.93	5.8	7.21	9.8	10.8	154	0.6	1.2	MICU	1	168	8.31	D	13	9	8	7	9			0.79948	4.13333
0	2	C	91.8576	168	84.8	30.0454	5	0	12	0	0	1	59	1.7	136	107	4.1	15	4.65	2.7	7.38	10.8	24.8	61	2.6	1.9	MICU	1	146	8.43	D	13	11	10	11				1.08828	2.46667	2.55							1.7
0	2	C	29.5003	121	76.6	52.3188	5	1	3	1	0	1	25	2.7	137	102	4.6	21	4.97	2.7	7.33	12.2	14.9	230	0.4	1.8	MICU	1	88	8.65	D	3	3	12	11	11	10	10	2.1	2.9	2.2	3.2	2.15	1.9					3.6
0	1	C	51.77	185	129.5	37.8378	0	0	6	1	0	0	24	2.6	146	110	5.3	6	4.1	4.3	7.16	16.8	30.9	383	0.3	1	MICU	0	134
0	1	C	73.2019	177	92.5	29.5254	4	0	7	1	0	0	100	3.5	148	116	4.8	18	3.89	7.7	7.38	8.8	10.1	47	13.5	2.1	SICU	1	82	8.76	D	4	8	5	12	9	13	10	0.8	4.625	5.1
0	2	C	52.9911	160	87.3	34.1016	5	1	15	0	1	0	82	2.5	137	104	5.7	16	4.41	6.8	7.21	9.6	9.7	46	7.3	4.9	MICU	1	88	9.01	D	15	16	17	18	17	18	18	0.9	4.08	2.86667	2.15	2.16667	2.95	3.3	3.4	1.7
1	1	U	55.2964	178.5	90.36	28.3596	1	1	3	1	0	0	30	1.6	145	107	6.1	7	4	10.9	6.98	11.9	7.2	88	1.6	1.3	MICU	1	140	9.31	D	15	18	15	15	19	19	18	1.25	6.65	4.54	3.53333	3.2	2.95	2.6	2.35	14.04	11.4444	11.6
1	1	C	66.5243	168.5	93	32.7554	0	0	3	1	0	0	34	2.1	151	115	6.6	26	4.4	10	7.43	9.3	7.4	64	1.9	1.8	SICU	1	121	9.43	D	12	13	11	15	15	16	16	1.1	5.1		7.25	5.025	3.3	3.225	3.4		10.7	4
0	1	C	83.2772	189	94.7	26.511	0	1	8	1	0	0	78	1.9	141	107	4.8	25	4.65	4.3	7.29	11.6	10.6	123	0.3	1.2	MICU	1	89	9.44	D	11	8	10	11	11	16	14	1.1	4.9	5.25	3.33333	2.45	3.4			1.4	1.5	1.3
0	1	C	67.6359	177	110.1	35.1432	2	1	10	1	0	0	45	3.5	137	106	4.3	20	4.85	6.2	7.31	8.2	9	112	0.3	1.4	MICU	1	138	9.48	D	10	15	13	13	13	13	12	1.5		4.43333	3.5	2.85	2.3	2.55	3.1		2.5
0	2	C	27.896	168	132.3	46.875	4	0	3	1	0	1	70	2.1	143	104	4.4	22	4.21	5.3	7.45	8.3	23.2	37	25.9	2.2	MICU	1	168	9.55	D	21	16	17	13	11	15	13	1.4		4.23333	3.8	3.46667	2.925	3	3.1
0	1	C	51.7755	177	58.6	18.7047	3	0	3	1	0	1	146	4.8	141	105	6.1	20	3.69	9	7.25	10	1.5	50	1.1	1.1	SICU	1	98	9.63	D	12	12	9	9	9	6	15	2.4		4.9	2.5	2.05	2.94	3.6
1	2	C	77.7604	162	60	22.8624	7	1	7	1	0	0	36	1.9	150	103	4.6	12	4.05	9.9	7.28	12.7	20.2	62	2.6	2.2	MICU	1	184	9.66	D	16	16	14	16	14	19	20	1		5.225	2.9	2.1	2.5	3.45	4.55		7.94	6.22857
0	2	C	71.2608	167	80.5	28.8644	3	1	10	1	0	0	51	3.2	133	96	4.8	26	4.53	4	7.46	10.6	6.9	176	0.9	3.6	MICU	1	142
1	2	O	65.3333	157.5	54.8	22.0912	5	1	8	0	0	1	61	3.9	138	114	3.3	16	4.09	3.1	7.25	8.5	7.6	251	0.2	1.1	MICU	0	131	9.93	A	10	11	3					1.05		2.16667						2.8
0	1	C	76.2491	177.8	111	35.1123	7	1	15	0	0	0	84	2.9	126	85	3.7	25	3.45	5.3	7.31	11.5	6.9	78	2	2.6	MICU	1	93	9.94	A	6	5						3		3.5
1	2	C	62.8611	165	55.6	20.4224	5	1	4	1	0	1	34	1.7	142	111	4.8	13	2.97	3.6	7.12	12.6	42.7	97	1.5	1.5	MICU	0	131	10.3	A	16	15	4	0				1.2	2.8	2.53333	2.8						6.53333	3.3
0	2	C	74.3436	154	124.5	52.4962	3	1	10	1	0	1	102	3.1	141	113	4.5	14	4.41	5.7	7.29	8.7	8.5	103	3.5	1.4	MICU	1	81	10.43	D	9	8	10	6	6	11	10	1.0425	4.26667	2.9	3.4					2.9
0	1	P	40.397	158	90.9	36.4124	0	1	3	1	0	0	33	1.8	150	105	3.2	24	4.6	3.5	7.48	12	10.4	123	2.7	1.4	SICU	1	116	10.59	D	14	11	12	15	15	15	16	0.683479	3.1	3.33333	4.05	3.46	2.46667	2.83333	3.6	20.5	3.06	2.23333
1	1	C	57.3443	177.8	80.2	25.3694	7	1	13	1	0	0	46	3.2	144	114	3.7	15	3.7	4.2	7.36	10.4	2.1	92	0.3	1.1	MICU	1	105	10.84	D	10	11	12					1.1		2.85	2.9							1.9
1	1	C	91.4579	183	85.3	25.4711	6	1	10	1	0	1	75	4	136	106	4.3	12	4.7	4.9	7.2	9.9	2.8	228	0.9	2.8	MICU	1	131	10.92	D	12	13	15	14	12	11	11	1.45	4.1	3.1	1.8	2.1	2.6	3.1	3.3		6.375	4.4
0	1	C	64.334	185	108.1	31.5851	5	1	3	1	0	0	36	4	137	103	4.4	20	4.05	5.8	7.34	7.1	26.2	175	1.5	4.1	MICU	1	113	11.19	D	12	12	11	12	9	13	13	0.751189	6.3	5.4	2.63333	1.56667	1.75				2.7	1.5
0	1	C	70.8528	167	83.2	29.8326	7	0	11	1	0	0	64	3.5	149	109	4.1	23	5.65	5	7.43	9	11	57	5.2	2	SICU	1	95	11.21	D	11	14	18	18	16	15	18	2.8		4.3	4	2.7	2.73333	4.5	4.325			7.8
0	1	C	62.2368	176	202.5	65.3732	4	1	3	1	0	1	89	3.5	144	111	6.2	20	4.8	7.4	7.28	9.9	28.6	213	1.8	2.7	MICU	1	91	11.3	D	9	6	3	6	5	6	2	0.746079	5.875							3.1
0	1	C	48.4545	185.4	129.7	37.7329	8	0	10	1	0	0	72	2.2	130	98	6	22	4.6	5.1	7.36	10	12.1	269	2.5	2.2	MICU	1	87	11.32	D	15	16	17	16	13	14	8	1.1			5	3.83333	6	4.2	3.8			4.9
0	2	C	24.7666	165	98.3	36.1065	0	1	3	1	0	1	109	3	140	108	5.3	19	5.1	7.1	7.08	9.7	16.8	73	1.1	1.5	MICU	1	102	11.53	D	9	9	7	10	9	10	10	0.83387	6.8	4.55	4.73333	5.8						7.16667
1	2	C	43.9206	165	51	18.7328	2	1	3	1	0	0	16	1.1	138	110	3.6	20	5.3	1.5	7.2	14.9	23.2	270	0.9	1.1	MICU	0	160	11.66	A	16	9	9	9	6	2		0.936908		2.7625	4.3						5.2	1.475
0	1	C	54.9678	180	84.6	26.1111	7	0	3	1	0	1	48	3.1	137	109	5.2	17	4.89	5.6	7.12	8.4	27.7	42	5.8	1.5	SICU	1	129	11.73	D	13	12	11	15	16	15	15	0.727548	4.93333	2.86667	2.26667	2.7	2.6					1.2
0	2	C	67.9863	158	63.5	25.4366	3	1	7	1	0	1	28	2.3	137	101	4	21	4.29	3.7	7.36	10.5	21.3	153	2.5	2.3	MICU	0	120	12	A	9	15	14	15	15	11	9	0.7	3.5	2.6	3	2.55	2.4			4.45	3.7	3.1
1	1	C	76.1177	170	135.2	46.782	2	1	3	1	0	0	36	3.4	146	106	5	18	3.13	9.7	7.27	10.4	14	93	4.2	1.6	SICU	1	129	12.27	D	14	14	14	13	14	12	17	0.777279	7.5	4.58333	2.76667	1.5	3.725	4.1	3.6	8.6	7.8	6
0	1	C	67.5483	181	136.4	41.6349	0	1	14	0	1	0	62	4.5	145	109	3.7	25	4.57	4.3	7.39	9.2	15.5	226	1.8	1.3	SICU	1	106	12.31	D	8	10	10	8	10	7	8	0.758621	3.9	4.43333	4.8	3.45	3.8	2.53333	2.8	11.2	2.15	1.1
0	1	U	86.2697	163	86.6	32.5944	2	1	7	1	0	0	83	4.1	147	101	3.8	29	4.41	5.3	7.41	10.3	20.1	91	1.7	1.8	SICU	1	170	12.37	D	15	12	13	14	18	17	14	2.3				6	3.13333	1.16667	2.53333
0	1	C	52.2793	178.5	88	27.6189	4	0	11	1	0	0	89	3.9	140	108	4.2	17	5.4	4.3	7.41	12.1	14	23	3.5	2.1	SICU	0	127	3.53	D	7	12	19	5				1.85
0	2	C	51.3073	168	86.2	30.5414	8	1	6	1	0	1	64	4.8	140	109	3.5	20	4.77	5	7.5	9.7	16.5	339	0.5	1.3	MICU	1	121	12.62	A	7	10	14	9	5	6	9	2.85		3.13333	2.35	2.7	2.8
0	2	C	66.4312	160	81	31.6406	1	0	3	1	0	0	64	2.6	150	112	3.8	23	4.25	5.5	7.41	10.7	14.3	50	3.8	1.5	SICU	1	146	12.7	D	13	11	11	11	10	12		1.1		6.9			4.8	3.7	3.6	6.3	4.66667	3.2
0	1	C	78.7379	161	80.4	31.0173	1	0	15	0	0	1	155	2.7	132	96	5	23	5.41	5.6	7.36	7.6	33.4	620	0.5	1.1	MICU	0	83
0	2	C	42.2615	155	113	47.0343	2	1	7	1	0	0	61	3	142	103	3.3	18	3.97	5.3	7.22	9.1	17.7	70	0.7	1.4	MICU	0	97	12.91	A	7	11	13	13	13	10	10	1.6	4	3.06667	2.475	2.7	3.1			1.4
0	1	C	52.6078	173	109.6	36.62	0	1	15	0	0	1	82	6.6	140	113	5.3	19	4.4	3.4	7.27	9.2	11.5	323	0.4	1.1	MICU	0	86	13.04	A	12	7	2	5	2			0.721135		5.4	3.05	2.83333	3.05
1	1	B	22.7105	181	82.8	25.274	1	1	3	1	0	1	29	3.7	138	108	7.8	19	4.29	5.8	7.07	13.3	24.5	317	1.1	1.4	MICU	0	97	13.1	A	10	11	11	10	7	6	7	1.4	4	4.775	3.63333	3.2	2.9			1.8		1.7
0	1	C	37.2156	174	68.6	22.6582	7	1	8	1	0	1	49	4.4	137	109	6	19	4.89	8.8	7.05	9.2	15.6	105	0.5	1.3	MICU	1	103	13.48	D	8	12	12	12	11	10	8	2.1		3.83333	2	2.15	2.6
0	2	C	72.5832	148	144	65.7414	3	0	3	1	0	0	116	4.1	148	116	4.8	19	4.97	7.9	7.25	11	9	160	1.7	1	MICU	1	112	13.66	D	8	5	7	1	1	1	6	1.03739		5.5
0	2	C	67.373	160	97.4	38.0469	0	1	6	1	0	1	52	4	139	108	3.4	16	4.1	3.9	7.35	10.6	29.7	20	4.2	1.5	MICU	0	137	14.72	A	20	16	13	14	13	14	13	1.02191	2.8	2.13333	1.75	2.9	3.15	3.2	3.2	2.86667	2.3	1.2
1	2	C	64.4244	147	82.5	38.1785	2	1	11	1	0	1	42	2	138	107	3.8	14	3.65	2.6	7.27	10.1	41.9	114	7.2	1.4	MICU	0	114	14.75	A	10	13	13	14	14	7	9	1.01265	1.9	1.53333	2.13333	2.2	2.3
0	1	C	72.6489	172.7	79.8	26.7558	4	1	15	0	0	0	69	4.1	129	91	5.2	27	4.81	4	7.47	10.7	11.9	170	1	2.9	MICU	1	77	14.78	A	7	7	6	6	8	5	1	1.9	3.8	3.63333	2.65	2.8	2.5					2.5
0	2	C	53.2101	166.4	84.4	30.4815	5	0	6	1	0	1	58	3.2	147	122	4	8	4.01	3.2	7.22	9.5	0.2	35	2.4	1.1	MICU	0	115	44.21	A	14	12	9	9	9	9	8	2
0	1	C	47.6605	183	98.9	29.5321	8	1	4	1	0	1	65	2.6	145	111	3.5	21	4.97	4.7	7.32	10.6	9.7	77	8.3	2.7	MICU	1	115	15.01	D	14	15	10	15	12	14	16	1.2		3.53333	3.1	3.1	2.6	2.6	3.7
0	1	C	76.5147	176.5	85.7	27.5101	10	1	15	0	1	0	41	3.4	144	109	4.1	22	4.97	11.5	7.35	10	18.2	68	4.3	1.7	SICU	0	100	15.34	A	6	14	13	13	8	4		0.778094			11.5	4.55	2.1					3.1
1	1	C	59.5044	175	86.3	28.1796	2	1	3	1	0	1	43	3.1	137	101	6.3	12	5.41	6	7.14	8.7	0.4	32	2.4	2	MICU	1	179	15.34	D	20	17	17	17	17	17	18	0.8	5.8	2.86667	4.4	4.95	2.3	2.7	3.55	10.45	5.6	2.8
0	1	C	64.0411	162	90.5	34.4841	7	1	10	1	0	0	62	3.4	141	103	4.1	27	4.53	6.7	7.28	7.3	24.5	116	0.6	1.3	MICU	1	83	15.46	D	7	9	11	10	8	7	8	0.750407	7.5	5.4							1.3
0	1	C	68.627	178	52.4	16.5383	1	1	13	1	0	0	44	2.8	137	98	4.9	18	3.17	11.2	7.19	13.1	3.9	174	1.5	1.8	MICU	0	166	15.56	A	16	15	15	11	10	17	16	0.7611	4.75	2.85	2.7	2.9	2.83333	2.9	4.05	5.26667	3.95	2.8
1	1	C	60.5284	177.1	119.3	38.0367	3	1	11	1	0	0	94	3.1	126	93	6.1	16	4.41	8.3	7.21	9.3	18.3	104	15.4	1.9	MICU	1	127	15.89	D	18	18	18	13	15			0.8	7	4.8	5.25	4.9				9.08333	9.18	12.1333
0	2	U	64.7721	175	82	26.7755	3	1	15	0	0	0	10	2.8	126	96	4.1	22	4.81	2.5	7.42	6.4	5.4	125	0.7	1.9	MICU	1	76	16.08	D	9	11	16	16	14	16	13	1.01377		1.8	2.33333	2.65	2.6	2.55	3		2.5	2.5
0	1	C	63.5127	176	70.7	22.8241	3	1	3	1	0	1	66	1.6	150	116	4.1	22	5.93	3.4	7.35	11.2	5.2	30	7.6	1.9	SICU	1	105	16.21	D	10	11	14	14	13	13	15	0.749209				3.4	3.4	1.96667	2.13333
0	2	C	67.4689	170	108.2	37.4394	2	1	4	1	0	0	82	1.2	149	109	3.7	34	5.5	5.4	7.51	9.2	13	82	1.1	1.1	SICU	1	101	16.37	D	9	8	4	13	11	9	15	0.6					5.3	5	4.3
1	1	C	55.7235	174.5	85	27.9144	7	1	3	1	0	1	99	5.1	130	98	6.1	17	4.05	10.9	7.16	9	20.5	326	0.6	1.2	MICU	1	93	16.58	D	5	10	10	11	9	8	8	2.1	6.5	4.8	4.65	2.95	1.95	3.05	3.3	1.7	2.55	1.7
0	1	C	46.7543	174	88.1	29.099	3	1	3	1	0	1	62	2.8	131	96	5	23	4.01	6.1	7.25	9.1	0.1	11	6	1.5	MICU	1	115	16.63	D	13	14	16	12				1.2	5.4	4.75
0	1	C	44.4271	175.5	94.5	30.6816	2	1	10	1	0	1	39	3.5	140	113	6.1	15	5.4	2.5	7.15	10.9	0.3	17	1.6	1.5	MICU	1	112	16.74	D	13	14	15	15	17	15	18	1	2.55	2.36667	2.25	2.9	3.5	3.5	3.4	2.8	3.1
0	1	C	62.2368	173	158.5	52.9587	6	0	15	0	0	0	125	6.4	126	91	5.5	20	4.93	8	7.39	11.2	9.8	138	1.3	1.8	MICU	0	101	17.26	A	9	6	6	5				0.746157		4.1	2.9
1	2	C	68.0739	172	122.7	41.4751	3	1	4	1	0	1	17	1.5	137	110	3.2	11	4.09	2.5	7.26	9	14.5	310	0.6	2.7	MICU	1	148	17.29	D	14	16						1.02406	2.5	1.7
0	2	C	64.95	155	67	27.8876	2	0	7	1	0	0	34	2.1	148	120	5	13	4.65	4.7	7.36	9	9.6	59	7.2	2	MICU	1	122	17.49	D	11	11	14	16	14	1		1.25	2.6	2.6						1.7
0	2	C	44.334	167.3	79.7	28.4752	0	1	15	0	0	0	50	2.2	126	88	3.3	21	4.61	6.1	7.37	10.9	16.5	77	1.5	3.8	MICU	1	68	17.82	D	5	4	9	7	6	8	8	1					5	4.7
0	1	U	59.1403	178.8	142	44.4174	8	1	10	1	0	0	25	3	142	110	4.3	25	4.7	4.8	7.34	11.6	3.1	99	1.1	1.3	SICU	0	94	18.17	A	10	11	10	5	5			0.738455		4.7	3.7	3.4					1.35
1	2	C	70.5736	160	76.5	29.8828	5	1	7	1	0	1	38	5.8	132	100	3.9	14	4.2	7.5	7.19	9.3	18.1	346	0.4	1.7	SICU	1	129	18.18	D	11	8	10	11	10			1.3		2.43333	2.06667	2.6	2.36667	2.7		2.8	3.1
0	2	C	39.9781	162	165.1	62.9096	4	0	8	1	0	0	21	1.1	138	105	4.2	25	4.89	5.2	7.34	8	12.2	93	2.5	1.7	MICU	0	54	18.21	A	8	8	12	8	5			0.8	9.8	3.675	3.6	3.4
1	1	C	47.2115	164	63.3	23.5351	6	0	3	1	0	1	68	3.8	136	109	3.8	17	5.05	4.6	7.29	9	16.7	219	0.5	1.2	MICU	0	64	18.35	A	5	6	10	12	11	6	9	1.75	3.85	3.5	2.55	2.75	2.3	3	3
0	1	C	65.5633	170.7	108.8	37.3389	4	0	14	0	0	1	77	1.7	144	110	3.2	23	4.8	4.5	7.44	9.7	28.6	42	29.8	2	SICU	1	176	18.49	D	17	14	14	15	16	11	13	0.7		4.23333	3.7	2.96667	3.03333	2.8	2.8		4.2	3.6
0	1	C	50.6557	175	88.1	28.7673	2	0	15	0	0	0	96	3.6	139	100	4.1	25	4.09	5.5	7.53	8.1	6.8	48	12.8	2.4	MICU	0	103	29.18	A	11	13	13	13	14	13	9	0.8
0	1	C	67.8275	157	97	39.3525	2	1	8	1	0	0	36	3.4	133	103	4.2	24	4.29	3.4	7.31	10.2	8	160	1.9	1.3	MICU	0	107	19.14	A	10	12	10	9	9	8	8	0.759288	3.4	3.95	3.63333	3.26667	2.8	2.25	2.75	0.8	0.7
1	1	C	79.7399	165	73.8	27.1074	3	0	4	1	0	1	39	1.6	136	110	4.4	14	4.69	4.4	7.22	10.5	9.5	124	1.3	1.5	MICU	1	98	19.53	D	13	10	10	9	13	10	10	1.05		2.43333	2.36667	2.66667	2.6	3.15	3		3.1
0	1	C	75.488	168.8	89.9	31.5511	0	1	6	1	0	0	68	3.9	143	114	4.6	17	5.97	6.9	7.35	8.3	11.7	51	0.4	1.2	SICU	0	128	19.7	A	10	10	12	12	11	11	9	1.45				6.3	5.225	3.7			2.8
0	1	C	77.8179	179	104.2	32.5208	5	1	3	1	0	0	35	2.1	149	111	5.4	29	6	3.5	7.46	12.1	6.2	54	1.6	1.3	SICU	1	150
0	1	C	64.23	167	127	45.5377	1	0	3	1	0	1	58	3.9	133	97	4.7	23	4.13	6.2	7.39	8.4	11.2	62	4.2	2.2	MICU	0	158	20.05	A	14	9	9	10	10	7	7	0.75094		4.06667	3.3	3.1	3.1	3
0	2	U	55.5099	168	63.5	22.4986	2	1	3	1	0	1	32	1.3	141	107	4.2	16	4.13	6.2	7.15	10	0.2	25	1.1	1.6	MICU	1	133	20.28	D	23	16	19	4				0.6	6.2	2.9	2.75					5.93333	8.12	7.55
0	2	C	58.6311	153	100.6	42.9749	3	1	3	1	0	0	49	3	150	109	4.1	26	6.57	2.8	7.42	10.6	14.6	71	0.5	1.1	SICU	1	117	20.3	D	11	11	11	9	8	8	6	1.9		2.85	3.46667	3	3.1	3.5	3.6		8.23333
0	1	O	85.8864	161	93.6	36.1097	2	1	14	0	0	1	39	3.4	139	107	5.6	12	4.21	6.7	7.1	9.3	15.9	335	0.8	1.7	MICU	0	103	20.47	A	8	11	13	12	8	6		0.796567	5.2	3.03333	2.05	2.5					4.45	3.9
1	2	C	67.9699	160	57.9	22.6172	0	1	3	1	0	1	35	5.2	136	112	3.9	12	4.1	4.5	7.16	10.1	2.2	28	1.1	1.7	MICU	0	144	20.68	A	14	17	10	9	8	5	5	1.02374	3.2	2.46667	2.53333	1.9	2.7	2	3.35		6.4	4.55
0	2	C	51.5729	158.4	58	23.1163	9	1	7	1	0	1	43	3.9	133	106	5.6	12	3.85	11.4	7.17	9.7	9.7	78	0.9	1.1	MICU	0	146	20.81	A	12	14	13	12	13	11	7	1.2	6.05	3.53333	2.3	2.7	3.26667	4.05	3.4	5	5.5	2.8
1	1	C	66.4476	167	95.4	34.207	1	1	3	1	0	1	45	2.9	140	101	3.7	17	4.1	4.8	7.26	8.2	9.4	98	1.4	2.9	MICU	1	117	20.85	D	16	16	16	16	20	20	19	0.756124	5.36	2.96667	2	2.45	3.05	3.6	3.55	13.15	12.2	7.7
1	2	C	55.2717	162.6	82.6	31.242	4	1	15	1	0	0	16	0.9	145	104	3.1	23	3.8	2.8	7.44	11.4	5.5	115	1.7	6.2	SICU	1	117
0	1	C	85.8289	172	111.3	37.6217	4	1	10	1	0	1	55	2.8	132	104	4.1	17	3.9	4	7.33	9.3	13.4	95	0.5	1.2	MICU	0	163	21.06	A	13	11	11	10	5	10	8	1.145		3.43333	2	2.35	2.65	3.1			1.5	1.6
1	1	C	52.1068	184	109.2	32.2543	3	1	15	1	0	1	55	5	135	98	5.6	10	4.21	9	7.13	9.4	28.1	119	24	3	MICU	1	126	21.14	D	21							0.7	9							15.7
0	1	C	59.9699	161.6	78.3	29.9833	3	1	3	1	0	1	29	1.4	140	111	3.2	15	4.65	1.9	7.39	10.5	0.2	46	1.3	1.4	MICU	1	127	21.51	D	14	18	18	15	18	15	14	0.7	2.86667	2.66	2.25	2.1	2.33333	2.7	3.5	4.8	6.5	4.65
0	1	U	63.3977	163	99.8	37.5626	5	1	8	1	0	1	107	3.4	145	114	7.1	20	5.45	3.5	7.42	10.5	24.2	61	12.3	2.5	SICU	1	137	22.09	D	8	9	9	17	15	12	13	0.748902					2.95	4	3.2
0	1	C	61.0294	172	87.7	29.6444	6	1	9	1	0	0	101	3.9	139	104	4.8	15	3.93	11.4	7.19	10.1	20.2	90	1	3.1	SICU	0	137	22.3	A	11	12	11	9	9	7	8	1.2	4.95	3.23333	2.73333	3.4	3.65	3.85			1.6	1.8
0	2	C	56.6543	162.6	109.9	41.5678	2	1	14	0	0	0	36	2	130	92	5.1	26	4.33	6	7.42	9.1	12.3	63	10.3	1.4	MICU	1	77	22.74	D	4	9	15	14	10			0.986577	4.7	4.86667	3.6						2.2	2.6
1	1	C	61.5688	179	133.6	41.6966	1	1	3	1	0	0	99	2.5	140	102	5.4	26	4.57	6.6	7.47	13.9	8.1	170	1.1	4.8	MICU	0	100	23.09	A	11	8	7	7	7	7	5	0.744514	2	2.65
0	1	C	55.8987	182	72.1	21.7667	4	1	3	1	0	0	128	3.4	138	109	3.1	11	4.57	5.7	7.44	8	8.6	79	7.4	1.8	MICU	0	99	23.1	A	15	16	19	18	18	17	15	1.35	3.7	2.2	1.9
0	2	C	42.3244	156	62	25.4767	2	1	3	1	0	0	16	1.1	152	113	4.3	29	5	1	7.46	8.4	11.2	42	2.6	1.2	SICU	1	117	23.12	D	12	14	14	13	15	15	15	0.929863		1	4.36667	3.36667	3.1	3.26667	3.55		6.91111	3.25
1	1	B	63.8741	180	74	22.8395	3	1	9	1	0	0	45	4.1	141	98	5.9	19	3.9	10.1	7.21	9.5	11.1	115	1.1	3.9	MICU	0	152	23.18	A	18	16	14	14	14	16	15	0.7	4.75	2.725	1.8	2.4	3.2	3.1	3.1		3.9
1	2	C	64.5311	166.2	124.2	44.9634	4	0	15	0	0	0	27	2	141	101	2.8	35	5.01	3	7.51	8.9	3.5	20	1.3	1.8	MICU	1	105	23.29	D	8	8	8	7	7	8	8	0.7	1.95	1.95	2.71667	2.81429	2.875	2.5	2.43333			0.9
0	1	U	54.5243	165	67.2	24.6832	4	1	3	1	0	0	65	1.9	143	112	3.9	23	4.93	4.6	7.32	10.7	17.1	118	0.7	1.3	SICU	0	79	86.55	D	12	9	11	7	8	12	8	2.35
0	2	C	61.6153	179	88	27.4648	9	1	8	1	0	1	65	3.2	137	102	5.2	20	4.37	8.9	7.42	9.4	25.7	44	3.6	1.8	MICU	1	138	24.09	D	18	16	17	17	17	12	15	0.9	6.22	3.82	3.1	3.16667	2.95	2.65	2.8	3.7	4.85
0	1	C	55.9863	182.8	85.8	25.6764	3	1	15	0	0	1	65	4	132	107	5.6	11	4.53	6.8	7.27	9.7	9.4	106	1.1	1.2	MICU	0	89	35.91	A	16	15	15	14	13	11		2.6	8.1	5.475	2.7
1	1	C	56.4545	173	64.7	21.6178	2	1	9	1	0	1	82	6.4	130	98	4.6	14	5.21	6.8	7.24	8.5	14.8	239	25.7	1.8	MICU	0	152	24.23	A	16	16	19	16	13	7		1.6		3.43333	2.4	2.2	2			7.4	4.4	3.3
0	2	U	56.6982	160	70.5	27.5391	1	1	11	1	0	0	39	2.5	148	114	3.6	25	5.17	6.5	7.45	11.9	26.9	52	2.2	2.3	SICU	0	87	24.7	A	14	10	10	9	7	9	8	0.986746	2.5	1.8	1.9	2.9	3.33333	3.7	3.3
0	2	C	37.1992	181	162	49.449	2	1	3	1	0	1	45	3.2	134	97	4.5	25	4.77	5	7.21	9.7	23.2	140	1.7	1.1	MICU	0	102	24.8	A	13	13	14	8	12	12	11	0.905827	3.7	2.56667	2.86667	2.8	2.6	3.9	3.8		1	1.7
0	1	C	73.2101	176	95.4	30.798	6	1	10	1	0	0	37	4.3	141	104	4.3	22	4.8	4.6	7.37	10.4	8.8	132	0.4	1.1	SICU	0	115	24.84	A	10	11	9	10				2.2	2.8	4.85	4.2	2.73333
0	1	C	55.6769	175.3	83	27.0094	3	1	6	1	0	0	46	3.3	155	105	4.3	22	5.61	7.4	7.49	9.6	11.9	51	7	1.9	SICU	1	88	25.15	D	12	16	18	17	18	18	17	0.729459		7.7	5.6	3.8	3.65	3.1	3.5		14.55	10.1
0	1	U	88.1561	178	101.9	32.1613	3	1	9	1	0	1	135	4.1	137	106	5.3	18	4.37	7.2	7.34	8.8	28.9	356	5.9	1.6	SICU	1	82	25.18	D	6	6	7	6	6	6	6	0.800716	7.2	4.83333	3.05	2.46667	2.55	3.03333	3.25		1.5
0	1	C	63.039	186	133	38.4438	8	0	3	1	0	0	42	3.5	138	101	4.8	23	4.3	4	7.4	9.1	8.3	116	0.4	1.1	SICU	0	82	25.42	A	11	9	6	4	4	7		2.9		3.36667	3.5	3.05	2.9
0	1	C	85.0431	166	89.2	32.3704	4	1	3	1	0	1	124	3	147	109	4.4	26	4.25	4.7	7.52	10.4	14	202	0.6	1.3	SICU	1	109	26.53	D	15	5	6	11	13			0.794983		2.7	2.6	3.6	3.1	4.85
0	1	C	58.935	177.8	81.4	25.749	2	0	6	1	0	1	67	3.1	128	95	4.2	18	4.45	5.3	7.21	9.7	7.2	104	0.7	1.4	MICU	0	127	26.62	A	11	10	11	9	10	9	4	0.73793		3.3	3.5	2.43333	3.2
0	2	C	57.3854	159	67	26.5021	4	1	10	1	0	0	32	1.6	144	102	4.7	18	3.21	6.1	7.34	11.6	20.6	190	0.9	2.4	SICU	1	97	26.65	D	13	14	8					1.3	4.4	3.8							8.5
0	1	O	42.6667	175	119.4	38.9878	3	1	6	1	0	1	15	1.4	139	102	4.3	25	4.7	4	7.4	8.7	16.5	75	15.3	2.3	SICU	1	141	26.9	D	16	20	18	17	17	14	14	0.69109		5.8	4.3	2.725	2.225	3	4.05	10.2	11.45	7.85
0	2	C	75.9261	167.5	98.1	34.9655	1	0	7	1	0	0	28	2.3	140	113	3.6	20	4.69	4.1	7.36	10.5	5.9	125	0.7	1.2	SICU	0	151	26.99	A	11	8	10	9	8	8	8	1.047	3.6	2.26667	2.925	2.4	2.65	2.83333	2.96667		1.4
0	1	C	82.6585	175	78.2	25.5347	5	1	12	1	0	0	103	2.4	140	101	3.9	25	6.4	3.3	7.37	9.6	8.1	79	3.2	1.5	SICU	1	98
1	1	C	45.8672	167	85.4	30.6214	7	1	9	1	0	0	64	6.1	140	113	4.5	13	3.81	3.6	7.25	9	7.7	144	0.5	1	MICU	0	72	27.28	A	7	8	13	12	13	10	12	2.7	4.2	3.73333	2.75	2.05	2.3	1.86667	4.55
0	2	C	80.2409	146	107.2	50.2909	4	1	3	1	0	0	37	2.5	137	109	4.8	22	4.9	5.7	7.35	9.3	15.3	74	1.1	1.2	SICU	1	150	27.56	D	8	8	8	8	8	9	7	1.8
0	1	C	58.2396	179.6	113.2	35.0941	4	1	7	1	0	0	58	4.2	142	112	4.3	13	4.45	6.5	7.13	11.2	7.1	45	0.6	1.1	MICU	0	89	27.68	A	10	16	14	14	11	11	13	1.6	5.5	6	5.3	2.36667	2.2	2.5	2.95		0.733333
0	2	C	61.5305	162.3	115.8	43.9614	6	0	10	1	0	0	48	1.7	142	98	3.5	21	3.65	8	7.47	9.6	7.1	49	11.7	1.9	MICU	0	128	28.1	A	12	14	10	12	10	17	14	1.1	6.8	3.53333	2.275	3.175	2.65	2.05	1.6		1.7
0	2	C	74.9049	148	55.2	25.2009	11	1	8	1	0	0	128	1.8	138	107	4.1	16	4.45	3.9	7.43	7.9	24.2	94	15.5	1.2	SICU	1	112	28.13	D	7	10	9	11	9	11	10	1.2			4.5				1.7
0	1	C	22.6968	175.3	56.2	18.2883	2	0	15	0	0	0	127	4.6	132	96	4.7	19	4.37	7.3	7.31	9.5	6.6	128	0.7	1.4	SICU	0	108	28.22	A	11	12	11	10	11	10	9	0.607843		2.86667	1.73333	2.3
0	2	C	79.102	154.9	67.9	28.2987	3	1	13	0	1	0	28	1.3	140	105	4.6	26	4.53	2.9	7.4	13.3	16.5	33	1.6	1.6	SICU	1	140	28.44	D	11	13	11	11	12	10	11	1.0557	3.5	3.16667	2.65	2.7	3.2	3.7				2.8
0	2	B	61.0486	167	101.8	36.5018	8	0	4	1	0	0	86	3	138	113	4.4	12	5.01	4.9	7.31	7.5	20.4	120	0.4	1.2	MICU	1	63	28.48	D	4	7	6	6	6	6	5	0.9	4	4			3	2.7	3.2
0	1	A	48.3066	182	109.2	32.967	1	0	8	1	0	0	57	5.4	144	110	4.4	21	4.65	6.1	7.37	13.5	15.8	280	1	1.1	MICU	0	68	28.62	A	9	10	5	4				0.70874		3.8	4.06667	3.4
0	2	B	52.5832	172	74.9	25.3177	1	1	6	1	0	1	43	2	134	111	4.6	14	4.73	3.3	7.33	8.3	17	25	6.3	1.2	MICU	0	78	29.25	A	8	15	16	15	15	15	15	0.803105	4	2.56667	2.125	1.95	1.95	2.5		8.25	6	2.9
0	2	U	58.2122	155	80	33.2986	1	1	7	1	0	1	62	3.3	145	101	3.8	23	4.8	3.7	7.41	6.9	12.8	51	45.6	1.6	MICU	1	156	29.65	D	22	17	17	15	18	17	17	0.992046		2.43333	3.15	2.95	2.5	2.95	2.7		2.6	2.7
0	1	C	60.4956	167	79.3	28.4341	0	1	3	1	0	0	58	2.1	142	97	4.8	25	4.2	6.7	7.33	13.3	18.1	153	2.4	1.3	SICU	0	163	29.77	A	18	11	15	14	13	15	13	0.741864	6.25	4.5	2.9	2.63333	2.4	3.93333	4.1	11.5	7	4.3
0	1	C	78.3682	182	84	25.3593	1	1	14	0	0	0	47	3.6	129	95	4.5	26	4.53	5.2	7.42	11.6	14	157	1.5	1.2	SICU	0	84	30.19	A	10	8	8	8	10	5	6	0.781907				3.075	3.26667	4.63333	2.8
0	1	C	46.1875	181.61	127.3	38.5966	2	0	10	1	0	0	96	6.8	148	111	4.8	20	4.53	5.5	7.38	8.9	25.3	347	1.8	1	SICU	0	109	30.46	A	8	8	8	8	10	8	8	1.1	4.6	4.2
0	1	C	52.1095	162	101.6	38.7136	3	1	7	1	0	1	34	2.3	134	97	3.8	23	4.41	6	7.33	10.6	33.9	185	0.3	2.6	MICU	0	111	22.73	A	7	5	1	0				2.6
0	1	C	65.2101	187	95.9	27.4243	3	0	10	1	0	0	52	4.5	146	112	4.9	26	4.69	5.4	7.37	9.3	6.6	89	2	1.3	SICU	0	106	30.75	A	13	10	16	15	14	18	16	0.753252	1.2	4.8	4.675	3.925	2.675	1.6	2.44	5	2.3	2
0	1	C	36.4134	166	133.7	48.5194	1	1	10	1	0	0	109	2.3	152	122	4.3	22	4.4	4.7	7.36	9.1	30.6	40	20.6	6.9	SICU	1	91	30.88	D	9	13	12	12	12	12	13	0.669126			5.1	2.9	3.7	3.55	1.9		5.2	3.5
0	2	U	50.5079	162	75.2	28.6542	1	0	14	0	1	1	35	3.6	139	97	3.5	31	4.57	2.9	7.42	8.5	7.9	22	8	2.3	MICU	1	98	31	D	13	13	18	10	13	15	9	1.2		2.3	1.96667	1.9	2.4	2.65	3.3
0	1	C	77.4374	180	97.6	30.1235	2	1	3	1	0	0	30	3.2	149	111	5.6	22	6.8	3.4	7.36	10.6	12.5	63	5.1	2.4	SICU	1	140	31.16	D	15	18	16	14	17	17	13	0.779994			5.4	4.05		2.53333	2.2		15.9
0	2	C	42.9432	150	85	37.7778	7	1	3	1	0	1	27	1.8	137	104	4.4	22	5.09	3.9	7.36	8.8	11.9	317	0.2	1.4	MICU	0	84	31.62	A	8	8	9	8	8	8	8	0.932595	3.6	2.26667	1.8	2.7	3	2.75	2.3
0	1	C	71.7645	178	107.3	33.8657	0	1	10	1	0	1	36	3.5	137	103	4.1	18	3.9	5	7.33	9.5	22.1	56	1.1	1.4	SICU	0	141	31.93	A	14	14	11	11	8	8	8	0.768042	5.5	4.2	3.23333	2.85	2.76667	2.85	2.73333	6.6		3.9
0	2	C	33.7358	163	75.3	28.3413	3	1	15	0	1	0	87	5	135	102	4.2	14	4.01	6.6	7.3	10.8	40.6	147	13.7	2.1	MICU	0	112	38.62	A	6	11	11	12	11	4	3	1.5
0	2	C	80.2875	154	83.2	35.0818	1	0	11	1	0	0	45	1.6	144	107	3.5	27	3.53	2	7.39	11.3	12.5	58	1.1	1.5	SICU	0	128	32.08	A	10	13	11	12	11	11	14	1.05891				6.3	5.4	4.5	2.1
0	1	C	63.1896	187.3	78.7	22.4336	3	1	5	1	0	0	49	2.6	147	106	5.8	18	5.2	3.4	7.43	9.6	22.5	189	0.7	1	SICU	1	131
0	2	C	81.3771	150	120.3	53.4667	1	1	3	1	0	0	29	2.2	137	101	3.4	19	5.57	10.3	7.38	10.7	18.6	67	2.5	1.1	SICU	0	67	32.15	A	7	11	14	12	13	12	10	1.06183				5.83333	2.33333		2.15
0	2	C	49.0924	162	111.9	42.6383	5	1	14	0	0	0	24	2.8	131	93	5.7	31	5.3	5.7	7.38	8.9	14.6	365	1	1.2	MICU	0	105	32.78	A	13	10	9	9	9	9	6	0.958318	5.25	3.46667	2.85	2.4	2.2	2.8	2.9	1.8	1.5
0	1	C	62.1903	172.8	117	39.1831	4	1	3	1	0	1	38	1.4	146	118	4.2	16	4.61	4.4	7.17	9.2	6.6	6	4.6	2.2	MICU	1	79	32.83	D	9	7	5	7	12	19	17	0.746006		2.83333	1.85	3	3.45	4.5	4.65			2.4
0	1	C	61.0431	175.3	81.8	26.6189	10	1	6	1	0	1	76	4.2	134	98	4.5	18	4.9	3.9	7.29	10.4	20.4	330	1	1.6	MICU	0	98	33.23	A	3	3	14	9	11	7	7	3.1	6.8	5.1	2.73333	2.55	2.35	2.55	2.7		2	1.9
0	2	C	68.9884	174.4	62.5	20.5488	0	1	9	1	0	0	82	2.3	141	103	4.6	23	4.33	5.9	7.31	10.7	6.7	126	1.1	1.1	SICU	0	129	33.55	A	14	13	12	6	6	5	11	0.6		3.13333	2.95	3.8	3.5	3.4		6	4.56667	3.25
0	2	U	58.4942	157	62.7	25.4371	2	1	3	1	0	1	31	1.7	132	107	3.8	11	3.9	2.5	7.23	10.7	25.3	46	0.8	1.8	MICU	0	127	34.14	A	12	14	15	14	12	14	10	0.99301	3.6	3.53333	2.73333	3	3.75	3.1	3.6	4.8	4.25	3.15
0	2	C	59.822	164	106.6	39.6341	5	0	11	1	0	0	119	4.3	129	95	3.8	17	4.93	5.6	7.33	9.5	16	334	0.4	1	MICU	1	111	34.43	A	11	7	5	5	5			2.2	4.4	3.2	3.2	2.85	2.8
1	1	C	62.7242	178	63	19.8839	2	1	3	1	0	1	60	2	133	104	5.5	14	3.89	5.4	7.09	8	18.8	118	1.7	1	MICU	0	59	34.82	A	6	1	7	14	13	12	10	0.747317		3.85	4.5	2.16667	1.9	2.8	4.15		7.4	6
0	1	C	77.8234	184	82.6	24.3974	2	1	10	1	0	0	40	2.2	138	101	3.8	24	4.7	5.5	7.44	11	14.8	77	1	1.5	SICU	0	120	35.12	A	10	10	8	9	11	9	11	0.78078		3.6	2.8
0	2	U	55.2334	155.3	109.6	45.4431	7	0	8	1	0	0	61	2.8	145	107	4.3	29	7.37	7.5	7.5	9.1	16.3	89	7.9	1.3	SICU	1	80	35.13	D	9	9	9	6	6	6	9	0.981423		6	6	5.55	2.5	2.43333	2.9		3.4	2.06667
1	1	C	48.0876	185	201.5	58.8751	0	1	3	1	0	1	48	7.2	134	104	6.6	17	4.09	6.8	6.99	13.5	30	302	4.4	1.2	MICU	0	121	35.38	D	14	11	11	8	12	11	11	0.708086	6.4	4.6	3.06667	3.35	3.45	3.6	5.35		1.3
1	1	C	79.5428	170.2	79.9	27.5821	5	0	3	1	0	0	64	3.3	133	100	6.2	13	5.2	10.1	7.02	8.5	25.8	411	1.2	2	MICU	1	148
0	1	C	77.5524	180	80.2	24.7531	1	1	3	1	0	1	89	2.8	149	109	4.1	23	4	5.8	7.23	8	15	96	3	1.7	SICU	1	135	36.72	D	12	12	17	17	18	17	18	0.7		4.8	3.43333	3.2	3.2	2.6	2.45
0	1	C	62.1684	177	98.1	31.3128	8	0	3	1	0	0	15	1.1	139	107	3.5	26	4.1	4.3	7.36	9	5.5	85	1.6	1.1	MICU	0	90	37.14	A	5	8	9	10	5	4		1.2	3.6
0	1	C	37.4538	175	200	65.3061	3	0	8	1	0	1	66	5.3	139	105	4.2	20	4.05	5.4	7.28	10	11.1	173	0.4	1.6	MICU	0	98	37.85	A	7	5	7	8	9	10	7	0.673023	5.8	5.1	3.86667	2.95	2.8	3.15	3.6		1.9	1.1
0	2	C	74.1985	153.5	88.3	37.4752	5	1	8	1	0	0	38	2.8	139	104	4.8	27	4.8	3.7	7.47	9.5	14.1	174	0.6	1.3	SICU	0	81	38.56	A	8	8	7	10	6	6	6	1.6		3.85	3.03333	2.375	1.65	2	2.85
0	1	C	68.1259	179	101.5	31.6782	3	1	11	1	0	1	88	4.3	144	109	3.4	22	4.05	5.7	7.41	8.4	0.9	46	0.3	1.2	MICU	0	125	39.01	A	8	14	13	14	14	9	11	0.9	5.25	3.3	2.2	2.25	2.4
0	1	C	67.0856	177	95.4	30.451	3	1	3	1	0	0	36	2.6	151	109	4.2	16	4.17	5	7.39	9.5	7.9	99	0.6	1.6	SICU	0	131	39.95	D	14	16	12	9	12	14	13	2.1		5.9	3.73333	2.26667	2.45	2.45	3.5		11.4	11.1
0	2	U	60.7502	155	78	32.4662	2	0	10	1	0	0	50	2.7	147	104	4.1	31	4.73	4.8	7.45	12	15.7	61	11.5	1.7	SICU	0	122	40.22	D	7							1.001
0	2	C	58.987	167	83	29.7608	4	1	3	1	0	0	43	3.7	133	99	4	20	4.21	3.2	7.3	9	0.1	35	1.3	1.2	MICU	1	127	40.5	D	11	12	12	17	19	14	16	1.05
0	1	C	63.3539	176	91.3	29.4744	0	1	10	1	0	0	38	4.7	147	109	4.9	24	5.33	6.3	7.43	10.2	12.1	53	0.9	1.1	SICU	0	108	40.63	A	11	12	12	11	11	11	13	0.748844		1.1	6.3	4.75	3.23333	2.9
0	1	C	60.7392	185	105	30.6793	5	1	6	1	0	0	54	2.6	147	109	4.1	21	3.97	4.7	7.39	10.5	29.6	62	0.4	1.1	SICU	0	155	40.85	A	11	11	10	13	12	10	7	2.1		1.3	6	4.25	2.56667	2.66667	2.8		2.83333	1.5
1	2	C	73.8398	162.6	119.7	45.2744	5	0	15	0	1	0	93	2.8	134	99	5	26	6.09	4.7	7.23	9	32.3	45	1.1	1.6	SICU	0	133	41.92	A	13	9	8	9	9	9	8	1.04102	5.4	3.95	3.15	3	3.3	3.5
0	1	C	64.4764	164	74.2	27.5877	2	1	9	1	0	0	89	2.3	142	112	4.2	27	10.82	4.4	7.36	9.9	21.8	99	9.5	1.4	SICU	1	112	42.17	D	13	11	17	17	14	17	16	1.8			5.4	3.3	1.95	1.9	3.05
0	2	C	63.0472	165.1	96.1	35.2557	3	1	6	1	0	0	45	2.4	136	107	4.6	20	5	3.9	7.33	8.8	16.3	167	1.1	1.2	SICU	0	105	43.31	A	8	7	7	9	9	8	12	1.00821	3.7	2.46667	2.1	2.6	2.43333	3.3	4.65
0	1	U	41.2402	177.8	103	32.5817	3	1	11	1	0	0	22	1.1	149	109	4.1	25	4.97	4.1	7.43	10.1	13.6	56	2.7	1.4	SICU	0	126	43.85	A	13	11	11	12	6	8	4	2.3	3.1	3.725	3.075	2.16667	2.15	2.85	2.75	4.8	3.16667	2.53333
0	2	C	77.4319	157.5	122.8	49.5037	3	1	6	1	0	1	54	3.3	136	104	3.9	24	4.73	3.5	7.37	9.2	13.4	285	1.1	1.2	MICU	0	90	43.92	A	7	7	4	4	4	7	6	1.05114	3.55	3	3.55	2.3	2.3
0	1	C	52.4873	180	200	61.7284	2	1	15	0	1	1	81	8	133	101	5.1	14	4.09	8.4	7.29	11	33.6	306	0.5	1.3	MICU	0	100	44.37	A	10	8	7	5	3			0.720773	5.6	3.96667	3.5
0	1	B	70.9596	175	115	37.551	0	1	15	1	0	0	54	2.6	141	106	3.2	21	5	3.5	7.45	9.3	14.2	87	25.6	1.4	SICU	0	118	44.85	A	10	13	14	12	16	8	12	2.45	3.5	2.8	2.65	2.55	2.36667	2.5	2.5	3.5	2.9
0	1	C	58.3573	170	72.7	25.1557	2	1	3	1	0	0	33	1.7	146	112	4.1	24	4.89	2.8	7.43	10.4	7	117	1.4	1.4	SICU	0	103	45.5	D	11	12	16	14	17	13	17	0.73646		4.2	3.26667	2.35	2.15	2.55	3.1		3.25
1	2	C	65.6756	143.5	53	25.7378	4	1	3	1	0	1	55	3.6	133	101	4.3	14	3.41	6.1	7.24	8.1	9.8	96	2.1	1.1	MICU	0	154	45.96	A	19	17	22	20	18	13	13	1.45		2.8	2.1	2.4	2.45	3.2	3.5	2.9	2.8
0	2	C	62.4422	158	102.3	40.979	2	0	3	1	0	0	30	1.7	139	105	3.5	27	5.45	3.1	7.48	8	5.6	124	4.6	1.3	MICU	0	108	46.19	A	17	8	5	9	11	13	10	1.45		2.7	2.3	2.95	2.85	3.2	3.85
0	1	C	74.0424	175	105.2	34.351	3	1	7	1	0	0	85	4.1	138	109	4.4	21	4.3	6.2	7.32	10.6	34.3	187	3	1.2	MICU	0	123	46.48	A	10	10	3	6	6	4	6	0.772925	4.3	3.25	2.76667	2.45	2.85	2.35			1.5
0	1	C	87.6851	165	99.4	36.5106	0	1	7	1	0	1	73	2.5	152	119	4	19	4.69	5.2	7.35	16.2	13.1	90	3.2	1.3	SICU	0	116	46.59	A	12	7	6	4	6	4	6	1.03	3	2.4						1.8
0	2	C	71.6523	160	129.9	50.7422	1	1	3	1	0	1	44	1.8	141	107	3.9	23	4.09	2.4	7.27	14.2	33.2	323	0.5	1.1	MICU	0	162	47.41	A	13	9	5	7	4	4	7	1.03477	3.05	3.26667	3.05	3.2	3.45	3.5	3.65
0	1	U	66.8036	183	137	40.909	4	1	3	1	0	1	73	3.1	142	98	3.5	23	4.9	6.2	7.22	12.3	25.1	94	4.4	1.1	SICU	0	129	47.89	A	15	15	16	11	11	10	8	0.757078
0	1	U	47.8494	175	145.9	47.6408	5	0	6	1	0	1	106	1.2	148	104	3.7	32	4.65	3.4	7.48	8.2	7	20	14.7	2.7	MICU	0	87	48.9	A	16	14	14	13	13	13	10	0.70728	3.2	2.85	3.1	2.73333	2.3	1.9	2.45
1	1	C	69.0157	182	115.1	34.7482	0	1	8	1	0	0	61	3.5	142	110	4.8	16	4.65	7.1	7.18	10.4	22.8	297	5.5	1.9	SICU	0	78	49.25	D	4	2	1	1	1	4	2	0.761911	6.2	7.15	3.9	3.15	2.65	2.83333	3.45	4.3	3.3	3.6
0	1	C	69.18	170	93.1	32.2145	3	0	10	1	0	1	50	1.8	145	112	3.4	21	4.29	4.3	7.39	9.1	2.1	137	2.1	1.6	MICU	0	121	49.3	A	11	12	12	10	7	8	10	0.6	3.9	3.3	3.16667	2.6	2.3	2.9	3		2	1.2
1	1	C	73.4675	160	94.3	36.8359	10	0	10	1	0	1	81	2.6	155	118	4.9	19	8.5	2.7	7.41	8.8	23.9	109	28.9	1.5	SICU	0	170	49.42	D	10	10	10	12	13	12	11	1.5
0	1	U	61.974	170	90.5	31.3149	6	1	8	1	0	1	56	2.9	140	103	3.9	24	6.41	5.3	7.47	10.1	21	310	12.3	1.6	SICU	1	98	49.82	D	8	10	8	7	5	8	7	2.1			5.6		5.7			3.4	1.9
1	1	C	68.8515	174	102.6	33.8882	1	0	8	1	0	0	25	1.7	147	113	3.7	21	4.57	4.9	7.36	9	11.5	94	0.5	1.4	SICU	0	152	50.11	A	14	14	14	14	13	11	13	0.761613	4.53333	4	4.56667	3.05	2.65	1.8	2.1	7.725	3.84	4.475
0	2	U	47.2389	158	48.2	19.3078	3	0	3	1	0	1	37	1.3	144	111	3.9	23	4.73	3.7	7.33	11.7	13.3	125	0.4	1.2	SICU	0	84	50.12	A	4	5	5	8	9	9	9	0.8	2.4	2.3	1.95	1.9	2.8
0	1	C	78.5982	165.1	98.6	36.1729	2	1	9	1	0	1	39	3.6	148	111	5.7	29	5.7	3.8	7.47	10.2	13.3	69	0.8	1.2	SICU	0	124	51.83	A	10	12	17	17	15	15	9	1.9			5.2	3.43333	2	2.05	2.25		8.55
0	1	C	66.3819	172	111.1	37.5541	9	1	3	1	0	1	76	3.2	137	103	4.1	20	4.33	6.4	7.29	7.9	29.3	124	7.9	1.5	MICU	0	109	53.29	A	13	7	17	13	13	13	13	0.75	3.35	1.7	1.76667	2.5	2.85	3.1	3.3	1.5	1.45	1.5
1	2	C	67.8549	157	82.8	33.5916	4	1	3	1	0	0	100	1.1	146	115	4.7	15	3.77	6.4	7.23	8.7	0.1	31	8	1.5	MICU	1	112	53.98	D	10	6	6	5	6	7	7	0.6	5.6	3.3	2.85	3.3	3.8	3.3
0	2	C	75.9699	156	73.2	30.0789	5	1	10	1	0	0	73	3.1	145	105	3.8	25	5.2	4.4	7.37	9.6	14.5	105	2.3	1.4	SICU	0	123	54.86	A	10	12	9	12	12	13	12	1.04712				6.3	4.3	2.3	1.36667
1	1	C	35.7509	180	60.4	18.642	0	1	7	1	0	1	63	2.7	138	112	4	9	4.7	5.1	7.16	11.2	3.1	83	8.7	1.1	MICU	0	147	56.08	D	17	17	14	12	10	17	13	0.8	4.45	3.88	2.125	2.1	2.15			2.5		1.9
0	1	C	74.9158	170	87	30.1038	4	1	10	1	0	0	184	3	148	115	4.6	21	4.45	5.9	7.37	10.5	12.1	207	2.1	1.6	SICU	0	131	56.13	D	11	11	14	11	13	9	13	1.05				5.3	4.95	4.6	4.8			1.7
0	1	C	49.9795	166	88.9	32.2616	3	0	15	0	0	1	36	2.1	136	97	4.8	22	4.69	3.2	7.53	11.6	13.8	211	1.3	1	SICU	0	112	57.34	A	8	7	8	3	5	3	5	1.4					2.1
0	2	C	66.9295	172	70.2	23.729	1	0	11	1	0	1	19	1.7	139	100	4.5	28	4.81	2.6	7.38	8.2	8.4	266	1.5	1.3	SICU	1	87	57.43	D	11	10	8	10	8	7	7	1.02043		2.45	4.1	2.4	3.15	2.3	2.65
0	2	C	45.0951	177.5	97.9	31.0732	7	0	10	1	0	0	70	2.4	141	109	4.1	14	5.1	5.2	7.34	9.4	9	66	19.6	1.5	MICU	0	146	58.19	A	14	6	12	13	11			1.25	5.4	3.7	2.5
0	1	C	67.5948	161	64.6	24.9219	8	0	15	0	0	1	55	2.8	136	104	4.2	17	5.17	4	7.33	12.8	15.7	272	0.4	1.3	MICU	1	106	58.81	D	7	11	10	11	11	10	10	0.758767		2.66667	2.5	2.53333	2.3	2.9	2.63333
1	1	C	61.8289	176	96.4	31.1209	6	1	14	0	0	0	98	5.8	135	110	3.7	10	4.69	6.9	7.32	8.6	2	88	0.5	4.4	MICU	0	121	59.43	D	10	14	11	11	8	8	8	5.95	5.26667	3.3	3.35	3.3				2.2
0	1	C	65.3717	176	102.7	33.1547	2	0	11	1	0	1	34	3.5	136	106	3.6	22	4.37	3.6	7.36	9.6	15.8	209	2.4	1.8	SICU	0	99	59.83	A	8	9	5	10	8	6	8	0.7	2.66667	2.5	3.225	3.55	4
0	2	C	54.9788	161	80.6	31.0945	8	1	3	1	0	1	20	0.6	143	111	3.6	26	4.5	7.2	7.35	7.6	1	81	0.8	1.4	MICU	0	121	60.04	A	6	10	14	11	9	10	10	1.1
0	2	U	57.1992	165	80.6	29.6051	1	1	11	1	0	0	107	3.4	132	96	3.9	21	5.13	7.3	7.41	8.2	13.5	277	1	1.1	SICU	0	141	61.08	A	7	9	10	12	10	10	10	0.988349					5.3		3.9
0	2	C	44.8652	170	76.1	26.3322	0	0	11	1	0	0	31	1.5	135	106	3.9	20	4.89	3.2	7.37	9.8	20	99	2.3	1.4	MICU	0	104	62.84	A	12	10	14	8	14	14	13	0.940987				2.76667	3.13333	3.45	3.2
0	1	U	41.577	185	117.9	34.4485	1	0	15	0	0	1	99	3.2	133	94	5.6	16	4.81	7.3	7.44	8.3	27.9	91	22.2	2.1	MICU	0	69	63.73	A	18	19	11	16	15	3		0.687613
0	1	U	66.4723	175	77.7	25.3714	2	1	8	1	0	1	24	1.6	148	99	5.2	20	4.7	7.5	7.38	11.3	21.1	90	1	2.5	SICU	0	115	63.92	A	8	9	9	12	9	12	10	0.9			5.2	2.5	2.5	2.55	3.1		16.7	14.85
0	1	U	44.1095	177	87	27.7698	5	1	15	1	0	0	26	2.4	129	97	4.5	26	4.2	3.1	7.48	8.9	12.2	243	0.6	1.3	SICU	0	103	17.42	D	12	13	13	8				2.5
0	1	C	49.1992	181	186.7	56.9885	3	1	3	1	0	1	99	3	133	100	4.7	17	5	5.3	7.13	11.6	16.8	162	0.5	1.6	MICU	0	127	65.47	A	13	10	10	8	10	9	6	0.711377		5.625	3.3	2.75	3.03333	3	3.1	2.3	1.98
0	1	C	73.8207	180	93.1	28.7346	3	1	15	1	0	0	43	13.4	137	99	4	27	4.6	7.5	7.29	8.5	6	100	0.3	1.3	SICU	0	111	70.46	D	4	8	4	8	8	9	6	12.95
0	2	C	83.5318	159	62.3	24.643	3	1	3	1	0	1	80	2	140	105	4	28	4.93	4.8	7.36	12.8	18.6	136	0.8	1.2	SICU	0	98	70.65	D	4	4	15	12	13	9	10	1.1							4.3
0	1	C	54.8994	185	127.6	37.2827	2	0	11	1	0	1	141	3.7	154	117	3.7	14	4	3.9	7.4	7.8	0.1	19	3.6	1.4	MICU	0	116	71.63	D	13	13	16	17	11	4	9	0.727679
0	2	C	52.5503	161	163.5	63.0763	2	1	14	1	0	1	31	1.7	135	97	6.6	20	3.73	5.4	7.16	10.9	44.8	292	0.3	1.8	MICU	0	130	71.74	A	13	13	10	11	11	9	4	0.971663		4.63333	3.68	3.33333	4.7	2.55	2.7		4.3	3.55
0	2	C	37.1828	161	101	38.9645	4	1	4	1	0	0	15	2.3	141	95	5.4	16	4.09	7.9	7.34	8.3	12.7	42	5.7	2.3	MICU	0	112	11.58	A	6	7	7					1.7
0	1	C	77.024	177	71.2	22.7265	0	0	3	1	0	0	35	2.2	143	107	5	26	5.5	1.2	7.43	12.4	18	70	0.7	1.2	SICU	0	174	73.44	A	10	10	17	13	13	18	15	1.05		1.2	6.13333	3.45	2.7	3.5	3.6		2.8
0	1	U	62.5216	170	75.3	26.0554	4	1	3	1	0	0	62	2.7	140	97	4.7	28	4.85	5.9	7.42	9	5.6	206	0.9	4.6	SICU	1	138
0	2	C	60.1013	161	57	21.9899	2	1	11	1	0	1	117	2.3	137	101	4.4	20	4.2	5.2	7.42	10.3	25.1	254	38.5	2	SICU	0	117	77	D	13	11	12	16	14	14	13	0.998343	3.4	2.93333	2.6	3.25	3.35	3.6	3.2
0	1	B	55.8658	189	71.1	19.9043	2	1	6	1	0	1	32	2.6	137	104	4.9	25	4.69	5.6	7.19	9.6	14.9	421	0.4	1.2	SICU	0	95	79.73	A	9	10	12	12	12	11	7	1.1	5.6	3.66667	2.05	2.56667	2.8	3.6	3.5
0	1	C	64.8843	178	93.7	29.5733	2	0	14	0	0	0	80	3.6	123	90	4.4	16	4.05	5.6	7.39	8.4	0.6	29	6.4	2.2	MICU	0	160	82.25	D	19	15	15	9	13	10	10	1.7	5	3.02	2.33333	2.45	2.5	2.9	3		1.6
0	1	C	55.8549	170.2	100	34.5208	1	1	14	0	0	1	92	4.3	129	96	4.4	16	4.3	5.3	7.17	9.4	17.5	141	1.5	1.3	MICU	0	99
0	1	C	58.089	170	68.8	23.8062	0	0	3	1	0	0	55	1.7	138	110	4.8	18	3.25	5.7	7.36	8.6	15.3	124	0.9	2	MICU	0	146	85.25	A	11	11	12	9	9	10	8	0.735839
1	2	O	59.0116	159	92.1	36.4305	1	0	15	0	1	0	66	2	139	96	3.8	32	4.61	4.7	7.42	10.6	5.7	127	1.6	1.3	MICU	0	86	21.65	D	13	14	12	10	12	11	11	6.1
1	1	C	78.2888	190.5	95.5	26.3156	1	0	9	1	0	1	75	2.2	140	108	5.6	21	4.21	7.5	7.27	7.8	16.3	322	0.8	1.2	MICU	0	133	87.63	A	8	3	4	4	4	4	4	1.05	2.23333	2.2						0.9
0	2	C	34.0999	157	63.7	25.8428	2	1	3	1	0	1	37	2	139	106	3.8	19	3.37	3.7	7.26	6.2	2.8	25	3	1.4	MICU	0	143	89.13	D	17	13	16	11	16	10	11	0.889971	5.55	4.275	3.1	3.2						2.5
0	1	C	53.8535	188	54.2	15.335	7	0	13	0	1	1	83	3.3	149	119	3.3	14	6.01	4	7.36	7.7	3.4	52	2.8	1	SICU	0	53	91.21	D	5	4	3	4	3	1	4	1.2	3.9	3.26667	3.1	4.6	4.1	4.1	4.4
1	1	C	76.1478	175	96	31.3469	6	1	7	1	0	0	53	2.8	137	107	5.6	15	3.77	7.2	7.22	12.4	15.1	206	4.1	1.2	SICU	0	139	91.96	D	13	11	10	11	11	8	7	0.777341	3.65	2.63333	2.25	3.1				3.2	1.86667	1.55
0	1	C	66.1574	176.5	80	25.6803	1	1	10	1	0	0	169	5.3	143	106	4.2	22	3.69	4.6	7.19	10.8	16.6	228	6.9	1.8	SICU	0	133	113.82	A	9	15	11	13	10	8	10	0.9			5.8			3.2	2.5
0	1	C	45.8563	175	149.5	48.8163	3	1	3	1	0	1	40	2.2	141	112	4.5	15	3.89	3	7.28	11.1	16.4	171	0.9	1.3	SICU	0	123	117.06	A	11	11	12	11	8	8	7	0.701287		2.8	1.96667	2.9	3.8	4.42	3.85	1.4	2.25	2.05
1	1	C	34.1492	175.3	114.1	37.1297	3	1	3	1	0	1	20	2.2	136	107	4.1	22	4.65	4.2	7.21	14.1	21	182	1.1	1.3	MICU	0	118	129.45	A	12	12	12	12	10	8	8	1.3		5.15	3.625	3.25	3.75	3.45	3		3.6
0	1	U	60.8706	168.5	83.4	29.3742	3	1	6	1	0	1	40	2.4	145	112	3.8	19	4.49	4.1	7.33	9.1	0.2	32	1.4	2.3	MICU	0	159	135.83	D	14	17	17	18	18	19	18	0.742793	4.25	4.12857	2.21667	1.8	2.2	2.525	2.7		6.98571	2.96
1	1	C	54.6694	191	124.2	34.0451	4	0	7	1	0	1	164	2.6	126	92	5.9	17	4.69	6.1	7.3	8	13	51	20	1.3	MICU	0	97	152.07	A	9	13	14	15	15	12	12	0.8	5.85	3.66667	2.6	2.4	2.6	2.7	2.75
0	1	C	57.1061	163	104.7	39.4068	8	1	6	1	0	0	149	2.2	143	109	3.5	17	4.37	5.5	7.4	10	6.7	87	3.4	1.2	SICU	0	155	5.06	A	11	6	5					3.5
1	1	C	63.5784	175	95.6	31.2163	2	1	11	1	0	1	33	2.7	145	117	3.4	14	4.57	2.6	7.3	9.4	7	94	6.1	1.3	MICU	1	114	164.86	A	13	11	8	5				0.749513
0	2	A	73.9411	152	73	31.5963	5	0	9	1	0	1	105	3.3	130	89	3.6	27	4.53	4.4	7.36	8	9.9	137	1.4	1.7	SICU	0	73	216.03	A	10	3	3	4	10	7	7	2.05
[truncated: 39 more columns]
